# Supplementary material for: A Polymethionine Nanoparticle Fluorescent Probe for Sensitive Detection of Naringin and Naringenin
Source: Materials (Basel). 2024 Aug 7;17(16):3919. doi: 10.3390/ma17163919 (PMC11355485; doi:10.3390/ma17163919)
Supplement: Supplementary file 1 [file materials-17-03919-s001.zip]

Archive with 1 entries (1 files):
- materials-3117483-supplementary.pdf
